# Supplementary material for: Benchmarking Large Language Models Using a Best Evidence Topic Report in a Patient With Early Non-Small Cell Lung Cancer
Source: Interdiscip Cardiovasc Thorac Surg. 2026 Feb 6;41(2):ivag038. doi: 10.1093/icvts/ivag038 (PMC12927417; doi:10.1093/icvts/ivag038)
Supplement: ivag038_Supplementary_Data [file ivag038_supplementary_data.zip]

Archive with 3 entries (3 files):
- Appendix 1 LLM BET rev.docx
- Appendix 2 LLM BET .docx
- Appendix 3 LLM BET .docx
